# Supplementary material for: The Influence of DMSO on PVA/PVDF Hydrogel Properties: From Materials to Sensors Applications
Source: Gels. 2025 Feb 13;11(2):133. doi: 10.3390/gels11020133 (PMC11854958; doi:10.3390/gels11020133)
Supplement: Supplementary file 1 [file gels-11-00133-s001.zip]

Archive with 1 entries (1 files):
- gels-3458024-supplementary.pdf
